# Supplementary material for: Anandamide Inhibits Vascular Smooth Muscle Migration, Endothelial Adhesion Protein Expression and Monocyte Adhesion of Human Coronary Artery Cells
Source: Cells. 2024 Dec 19;13(24):2108. doi: 10.3390/cells13242108 (PMC11727187; doi:10.3390/cells13242108)
Supplement: Supplementary file 1 [file cells-13-02108-s001.zip]

Archive with 1 entries (1 files):
- cells-3302385-supplementary.pdf
